# Supplementary material for: Fungi at a Small Scale: Spatial Zonation of Fungal Assemblages around Single Trees
Source: PLoS One. 2013 Oct 16;8(10):e78295. doi: 10.1371/journal.pone.0078295 (PMC3797779; doi:10.1371/journal.pone.0078295)
Supplement: Figure S2 — In-house script used to separate EM, potentially EM, and non-EM OTUs. (XLSX) [file pone.0078295.s002.xlsx]

## Sheet: FigureS2.txt
##June 20 2012 - Sara Branco
##This script compiles a mycorrhizal, possible mycorrhizal and non-mycorrhizal OTU table from the original OTU table created in QIIME.The list of mycorrhizal and possible genera was based on Tedersoo et al. 2010 (revised and extended with the help of Else Vellinga).
#To use the script first open the otu table in Excel and remove the line with "None;Other;Other;Other", then change your OTU table file name to otu_table.txt or insert your filename in the first line on the script (but keep the "). Then just open the terminal and type (without the #):
#python filter_ecm_fungi.py
filename = "otu_table.txt"
otu_table = open(filename, "rU")
mycorrhizal_list = ["Acephala","Afroboletus","Albatrellus","Alnicola","Alpova","Amanita","Amphinema","Amylascus","Anamika","Andebbia","Arcangeliella","Aroramyces","Astraeus","Aureoboletus","Auritella","Austroboletus","Austrogautieria","Austropaxillus","Balsamia","Bankera","Barssia","Boletellus","Boletinus","Boletus","Bothia","Byssocorticium","Byssoporia","Cadophora","Calostoma","Calostoma","Canth…
possible_mycorrhizal_list = ['Amarrendia','Athelia','Brauniellula','Chalciporus','Ceratobasidium','Chromelosporium','Chroogomphus','Clavariadelphus','Endogone','Entoloma','Gomphidius','Hydnocystis','Lyophyllum','Octaviania','Peziza','Phialocephala','Protubera','Pulvinula','Ramaria','Rhizoctonia','Sebacina','Sistotrema','Tricharina','Tulasnella','Stouffera','Temperantia','Mattirolomyces']
mycorrhizal = open("mycorrhizal_otu_table.txt","w")
possible_mycorrhizal = open("possible_mycorrhizal_otu_table.txt","w")
non_mycorrhizal = open("non_mycorrhizal_otu_table.txt", "w")
for line in otu_table:
splitline = line.split ("\t")
description = splitline[0]
if description == 'Taxon':
print >>mycorrhizal, line.strip()
print >>possible_mycorrhizal, line.strip()
print >>non_mycorrhizal, line.strip()
else:
splitline = line.split('|')
description = splitline[1]
splitline2 = description.split("\t")
if splitline[1] == '-':#Some lines have |-|-| before the name of the species...
description2 = splitline[3]
splitline5 = description2.split('_')
genus2 = splitline5[0]
if genus2 in mycorrhizal_list:
print >>mycorrhizal, line.strip()
if genus2 in possible_mycorrhizal_list:
print >>possible_mycorrhizal, line.strip()
if genus2 not in mycorrhizal_list and genus not in possible_mycorrhizal_list:
print >>non_mycorrhizal, line.strip()
else:
species = splitline[1]
splitline4 = species.split("_")
genus = splitline4[0]
if genus in mycorrhizal_list:
print >>mycorrhizal, line.strip()
if genus in possible_mycorrhizal_list:
print >>possible_mycorrhizal, line.strip()
if genus not in mycorrhizal_list and genus not in possible_mycorrhizal_list:
print >>non_mycorrhizal, line.strip()
