# Supplementary material for: Fungi at a Small Scale: Spatial Zonation of Fungal Assemblages around Single Trees
Source: PLoS One. 2013 Oct 16;8(10):e78295. doi: 10.1371/journal.pone.0078295 (PMC3797779; doi:10.1371/journal.pone.0078295)
Supplement: Tables S3 — Fungal OTU numbering list. (XLSX) [file pone.0078295.s005.xlsx]

## Sheet: tmp.txt
Table S3 - OTU identification number for all fungi recovered in this study.
#OTU ID	taxonomy
'1'	('1', '_', 'HM189968|Tomentella_sp_1_BB_2010|Fungi; _Basidiomycota; _Agaricomycotina; _Agaricomycetes; _Incertae_sedis; _Thelephorales; _Thelephoraceae; _Tomentella|-|-')
'10'	('10', '_', 'HE603989|Xenopolyscytalum_sp_CCF_4159|Fungi; _Ascomycota; _Pezizomycotina; _Leotiomycetes; _Leotiomycetidae; _Helotiales|-|-')
'1002'	('1002', '_', 'UC1860225|Lopharia_cf._spadicea|voucher|-|-')
'1016'	('1016', '_', 'EU847428|Botrytis_sp_B_3|Fungi; _Ascomycota; _Pezizomycotina; _Leotiomycetes; _Leotiomycetidae; _Helotiales; _Sclerotiniaceae; _Botrytis|-|-')
'103'	('103', '_', 'AJ716305|Sclerotinia_spermophila|Fungi; _Ascomycota; _Pezizomycotina; _Leotiomycetes; _Leotiomycetidae; _Helotiales; _Sclerotiniaceae; _Sclerotinia|-|-')
'1031'	('1031', '_', 'AJ302460|Eutypella_caricae|Fungi; _Ascomycota; _Pezizomycotina; _Sordariomycetes; _Xylariomycetidae; _Xylariales; _Diatrypaceae; _Eutypella|-|-')
'1036'	('1036', '_', 'JF747135|Exophiala_psychrophila|Fungi; _Ascomycota; _Pezizomycotina; _Eurotiomycetes; _Chaetothyriomycetidae; _Chaetothyriales; _Herpotrichiellaceae; _Exophiala|-|-')
'1038'	('1038', '_', 'JF747124|Exophiala_sp_KL_2011e|Fungi; _Ascomycota; _Pezizomycotina; _Eurotiomycetes; _Chaetothyriomycetidae; _Chaetothyriales; _Herpotrichiellaceae; _Exophiala|-|-')
'1040'	('1040', '_', 'FJ515298|Neurospora_tetrasperma|Fungi; _Ascomycota; _Pezizomycotina; _Sordariomycetes; _Sordariomycetidae; _Sordariales; _Sordariaceae; _Neurospora|-|-')
'1050'	('1050', '_', 'AB178481|Sporobolomyces_gracilis|Fungi; _Basidiomycota; _Pucciniomycotina; _Microbotryomycetes; _Incertae_sedis; _Sporidiobolales; _Incertae_sedis; _Sporobolomyces|-|-')
'1051'	('1051', '_', 'AJ878779|Mortierella_horticola|Fungi; _Zygomycota; _Mucoromycotina; _Incertae_sedis; _Incertae_sedis; _Mortierellales; _Mortierellaceae; _Mortierella|-|-')
'1060'	('1060', '_', 'FR837917|Zalerion_arboricola|Fungi; _Ascomycota; _Pezizomycotina; _Sordariomycetes; _Spathulosporomycetidae; _Lulworthiales; _Lulworthiaceae; _Zalerion|-|-')
'1064'	('1064', '_', 'DQ189225|Geomyces_pannorum|Fungi; _Ascomycota; _Pezizomycotina; _Leotiomycetes; _Incertae_sedis; _Incertae_sedis; _Incertae_sedis; _Geomyces|-|-')
'1073'	('1073', '_', 'HQ166513|Penicillium_sp_FL_2010aj|Fungi; _Ascomycota; _Pezizomycotina; _Eurotiomycetes; _Eurotiomycetidae; _Eurotiales; _Trichocomaceae; _Penicillium|-|-')
'1074'	('1074', '_', 'EU853472|Mycosphaerella_aurantia|Fungi; _Ascomycota; _Pezizomycotina; _Dothideomycetes; _Dothideomycetidae; _Capnodiales; _Mycosphaerellaceae; _Mycosphaerella|-|-')
'1090'	('1090', '_', 'EU551195|Preussia_africana|Fungi; _Ascomycota; _Pezizomycotina; _Dothideomycetes; _Pleosporomycetidae; _Pleosporales; _Sporormiaceae; _Preussia|-|-')
'1093'	('1093', '_', 'FM955449|Ramophialophora_sp_FMR_9523|Fungi; _Ascomycota; _Pezizomycotina; _Sordariomycetes; _Sordariomycetidae; _Sordariales; _Incertae_sedis; _Ramophialophora|-|-')
'1105'	('1105', '_', 'DQ914682|Mariannaea_elegans|Fungi; _Ascomycota; _Pezizomycotina; _Sordariomycetes; _Hypocreomycetidae; _Hypocreales; _Nectriaceae; _Mariannaea; _Mariannaea_elegans|-|-')
'1106'	('1106', '_', 'EF063140|Sarcopodium_oculorum|Fungi; _Ascomycota; _Pezizomycotina; _Incertae_sedis; _Incertae_sedis; _Incertae_sedis; _Incertae_sedis; _Sarcopodium|-|-')
'1107'	('1107', '_', 'AM084487|ascomycete_sp_HK_S232|Fungi; _Ascomycota|-|-')
'1109'	('1109', '_', 'AY230245|ascomycete_sp_DGC_2|Fungi; _Ascomycota|-|-')
'1114'	('1114', '_', 'AY465461|Phialophora_sp_GS4N2c(B)|Fungi; _Ascomycota; _Pezizomycotina; _Eurotiomycetes; _Chaetothyriomycetidae; _Chaetothyriales; _Herpotrichiellaceae; _Phialophora|-|-')
'1116'	('1116', '_', 'AM747512|Coniophora_arida|Fungi; _Basidiomycota; _Agaricomycotina; _Agaricomycetes; _Agaricomycetidae; _Boletales; _Coniophoraceae; _Coniophora; _Coniophora_arida|-|-')
'1119'	('1119', '_', 'HQ604607|Inocybe_sororia|Fungi; _Basidiomycota; _Agaricomycotina; _Agaricomycetes; _Agaricomycetidae; _Agaricales; _Cortinariaceae; _Inocybe|-|-')
'1138'	('1138', '_', 'EF619925|Mycosphaerella_sp_EHS201|Fungi; _Ascomycota; _Pezizomycotina; _Dothideomycetes; _Dothideomycetidae; _Capnodiales; _Mycosphaerellaceae; _Mycosphaerella|-|-')
'1139'	('1139', '_', 'HM589286|Leucosporidiella_sp_BEA_2010|Fungi; _Basidiomycota; _Pucciniomycotina; _Microbotryomycetes; _Incertae_sedis; _Leucosporidiales; _Leucosporidiaceae; _Leucosporidiella|-|-')
'1150'	('1150', '_', 'AF444525|Rhodotorula_fujisanensis|Fungi; _Basidiomycota; _Pucciniomycotina; _Microbotryomycetes; _Incertae_sedis; _Sporidiobolales; _Incertae_sedis; _Rhodotorula|-|-')
'1151'	('1151', '_', 'AB180360|Exobasidium_woronichinii|Fungi; _Basidiomycota; _Ustilaginomycotina; _Exobasidiomycetes; _Incertae_sedis; _Exobasidiales; _Exobasidiaceae; _Exobasidium|-|-')
'116'	('116', '_', 'HQ215822|Tomentella_sp_OTU221|Fungi; _Basidiomycota; _Agaricomycotina; _Agaricomycetes; _Incertae_sedis; _Thelephorales; _Thelephoraceae; _Tomentella|-|-')
'1168'	('1168', '_', 'UC1859411|Mycena_sp.|voucher|-|-')
'117'	('117', '_', 'AY559355|melanized_limestone_ascomycete_CR_2004|Fungi; _Ascomycota|-|-')
'1174'	('1174', '_', 'FJ439581|Acremonium_sp_GMG_C7|Fungi; _Ascomycota; _Pezizomycotina; _Sordariomycetes; _Hypocreomycetidae; _Hypocreales; _Incertae_sedis; _Acremonium|-|-')
'1176'	('1176', '_', 'EU719533|Aureobasidium_pullulans|Fungi; _Ascomycota; _Pezizomycotina; _Dothideomycetes; _Dothideomycetidae; _Dothideales; _Dothioraceae; _Aureobasidium; _Aureobasidium_pullulans|-|-')
'118'	('118', '_', 'HM036588|Chalara_microchona|Fungi; _Ascomycota; _Pezizomycotina; _Incertae_sedis; _Incertae_sedis; _Incertae_sedis; _Incertae_sedis; _Chalara|-|-')
'1186'	('1186', '_', 'AY880938|Suillus_pseudobrevipes|Fungi; _Basidiomycota; _Agaricomycotina; _Agaricomycetes; _Agaricomycetidae; _Boletales; _Suillaceae; _Suillus|Suillus|Fungi; _Basidiomycota; _Agaricomycotina; _Agaricomycetes; _Agaricomycetidae; _Boletales; _Suillaceae; _Suillus')
'119'	('119', '_', 'DQ093652|Rhizoctonia_sp_aurim1208|Fungi; _Basidiomycota; _Agaricomycotina; _Agaricomycetes; _Incertae_sedis; _Corticiales; _Corticiaceae; _Rhizoctonia|-|-')
'1208'	('1208', '_', 'HQ604765|Mycena_purpureofusca|Fungi; _Basidiomycota; _Agaricomycotina; _Agaricomycetes; _Agaricomycetidae; _Agaricales; _Mycenaceae; _Mycena; _Mycena_purpureofusca|-|-')
'1210'	('1210', '_', 'GQ369959|Pochonia_chlamydosporia|Fungi; _Ascomycota; _Pezizomycotina; _Sordariomycetes; _Hypocreomycetidae; _Hypocreales; _Clavicipitaceae; _Pochonia|-|-')
'1219'	('1219', '_', 'GU934500|Alternaria_sp_OTU890|Fungi; _Ascomycota; _Pezizomycotina; _Dothideomycetes; _Pleosporomycetidae; _Pleosporales; _Pleosporaceae; _Alternaria|-|-')
'1220'	('1220', '_', 'AY204589|Alatospora_acuminata|Fungi; _Ascomycota; _Pezizomycotina; _Leotiomycetes; _Leotiomycetidae; _Leotiales; _Leotiaceae; _Alatospora|-|-')
'1223'	('1223', '_', 'FN435802|Ascomycota_sp_agrAR118|Fungi; _Ascomycota|-|-')
'1225'	('1225', '_', 'DQ779783|Penicillium_inflatum|Fungi; _Ascomycota; _Pezizomycotina; _Eurotiomycetes; _Eurotiomycetidae; _Eurotiales; _Trichocomaceae; _Penicillium|-|-')
'1227'	('1227', '_', 'AJ430206|Phialocephala_sp_ARON2913S|Fungi; _Ascomycota; _Pezizomycotina; _Leotiomycetes; _Leotiomycetidae; _Helotiales; _Vibrisseaceae; _Phialocephala|-|-')
'1233'	('1233', '_', 'AF486122|Phialocephala_fusca|Fungi; _Ascomycota; _Pezizomycotina; _Leotiomycetes; _Leotiomycetidae; _Helotiales; _Vibrisseaceae; _Phialocephala|-|-')
'124'	('124', '_', 'AF444357|Cryptococcus_sp_PYCC_4964|Fungi; _Basidiomycota; _Agaricomycotina; _Tremellomycetes; _Incertae_sedis; _Filobasidiales; _Filobasidiaceae; _Cryptococcus|-|-')
'1244'	('1244', '_', 'EF694655|Hypocreales_sp_Vega851|Fungi; _Ascomycota; _Pezizomycotina; _Sordariomycetes; _Hypocreomycetidae; _Hypocreales|-|-')
'1245'	('1245', '_', 'JF440615|Sarea_resinae|Fungi; _Ascomycota; _Pezizomycotina; _Lecanoromycetes; _Ostropomycetidae; _Agyriales; _Agyriaceae; _Sarea; _Sarea_resinae|-|-')
'1249'	('1249', '_', 'AY805600|ascomycete_sp_olrim457|Fungi; _Ascomycota|-|-')
'125'	('125', '_', 'HQ667543|Scolecobasidium_excentricum|Fungi; _Ascomycota; _Pezizomycotina; _Incertae_sedis; _Incertae_sedis; _Incertae_sedis; _Incertae_sedis; _Scolecobasidium|-|-')
'1254'	('1254', '_', 'AY805543|zygomycete_sp_olrim272|Fungi|-|-')
'1256'	('1256', '_', 'FN386289|Trichocladium_sp_3316|Fungi; _Ascomycota; _Pezizomycotina; _Sordariomycetes; _Sordariomycetidae; _Sordariales; _Chaetomiaceae; _Trichocladium|-|-')
'1265'	('1265', '_', 'FN386299|Trichocladium_opacum|Fungi; _Ascomycota; _Pezizomycotina; _Sordariomycetes; _Sordariomycetidae; _Sordariales; _Chaetomiaceae; _Trichocladium; _Trichocladium_opacum|-|-')
'1267'	('1267', '_', 'DQ667163|Itersonilia_perplexans|Fungi; _Basidiomycota; _Agaricomycotina; _Tremellomycetes; _Incertae_sedis; _Cystofilobasidiales; _Cystofilobasidiaceae; _Itersonilia|-|-')
'127'	('127', '_', 'JF834359|Russula_aff_brevipes_r_05016|Fungi; _Basidiomycota; _Agaricomycotina; _Agaricomycetes; _Incertae_sedis; _Russulales; _Russulaceae; _Russula|-|-')
'1270'	('1270', '_', 'AB199600|Umbelopsis_isabellina|Fungi; _Zygomycota; _Mucoromycotina; _Incertae_sedis; _Incertae_sedis; _Mucorales; _Umbelopsidaceae; _Umbelopsis; _Umbelopsis_isabellina|-|-')
'1271'	('1271', '_', 'DQ914694|Chaetothyriales_sp_EXP0392F|Fungi; _Ascomycota; _Pezizomycotina; _Eurotiomycetes; _Chaetothyriomycetidae; _Chaetothyriales|-|-')
'1272'	('1272', '_', 'FN394725|Mortierella_sp_3584|Fungi; _Zygomycota; _Mucoromycotina; _Incertae_sedis; _Incertae_sedis; _Mortierellales; _Mortierellaceae; _Mortierella|-|-')
'1276'	('1276', '_', 'AF395309|Exidiopsis_plumbescens|Fungi; _Basidiomycota; _Agaricomycotina; _Tremellomycetes; _Incertae_sedis; _Tremellales; _Exidiaceae; _Exidiopsis|-|-')
'1279'	('1279', '_', 'GU566269|Leptosphaerulina_chartarum|Fungi; _Ascomycota; _Pezizomycotina; _Dothideomycetes; _Pleosporomycetidae; _Pleosporales; _Pleosporaceae; _Leptosphaerulina|-|-')
'128'	('128', '_', 'AY902794|Dactylella_mammillata|Fungi; _Ascomycota; _Pezizomycotina; _Orbiliomycetes; _Orbiliomycetidae; _Orbiliales; _Orbiliaceae; _Dactylella|-|-')
'1282'	('1282', '_', 'EU680538|leotiomycete_sp_7669|Fungi; _Ascomycota; _Pezizomycotina; _Leotiomycetes|-|-')
'1283'	('1283', '_', 'EU196536|Polyscytalum_pustulans|Fungi; _Ascomycota; _Pezizomycotina; _Incertae_sedis; _Incertae_sedis; _Incertae_sedis; _Incertae_sedis; _Polyscytalum; _Polyscytalum_pustulans|-|-')
'1285'	('1285', '_', 'AF444361|Cryptococcus_sp_PYCC_5266|Fungi; _Basidiomycota; _Agaricomycotina; _Tremellomycetes; _Incertae_sedis; _Filobasidiales; _Filobasidiaceae; _Cryptococcus|-|-')
'1286'	('1286', '_', 'EU041776|Myrmecridium_schulzeri|Fungi; _Ascomycota; _Pezizomycotina; _Sordariomycetes; _Incertae_sedis; _Incertae_sedis; _Incertae_sedis; _Myrmecridium|-|-')
'1288'	('1288', '_', 'HQ115713|Massarina_rubi|Fungi; _Ascomycota; _Pezizomycotina; _Dothideomycetes; _Pleosporomycetidae; _Pleosporales; _Lophiostomataceae; _Massarina|-|-')
'1291'	('1291', '_', 'HQ608029|Ascomycota_sp_AR_2010|Fungi; _Ascomycota|-|-')
'1298'	('1298', '_', 'HQ604752|Galerina_cf_pallidispora_UBC_F19737|Fungi; _Basidiomycota; _Agaricomycotina; _Agaricomycetes; _Agaricomycetidae; _Agaricales; _Cortinariaceae; _Galerina|-|-')
'1299'	('1299', '_', 'FJ000374|Tetracladium_setigerum|Fungi; _Ascomycota; _Pezizomycotina; _Leotiomycetes; _Leotiomycetidae; _Helotiales; _Incertae_sedis; _Tetracladium; _Tetracladium_setigerum|-|-')
'13'	('13', '_', 'HQ630307|Mortierella_cf_gamsii_CBS_31452|Fungi; _Zygomycota; _Mucoromycotina; _Incertae_sedis; _Incertae_sedis; _Mortierellales; _Mortierellaceae; _Mortierella|-|-')
'1302'	('1302', '_', 'HQ630351|Mortierella_pulchella|Fungi; _Zygomycota; _Mucoromycotina; _Incertae_sedis; _Incertae_sedis; _Mortierellales; _Mortierellaceae; _Mortierella|-|-')
'1303'	('1303', '_', 'GU004208|Phialophora_sp_Maitri|Fungi; _Ascomycota; _Pezizomycotina; _Eurotiomycetes; _Chaetothyriomycetidae; _Chaetothyriales; _Herpotrichiellaceae; _Phialophora|-|-')
'1307'	('1307', '_', 'FR648375|Epicoccum_nigrum|Fungi; _Ascomycota; _Pezizomycotina; _Dothideomycetes; _Pleosporomycetidae; _Pleosporales; _Pleosporaceae; _Epicoccum; _Epicoccum_nigrum|-|-')
'1308'	('1308', '_', 'AJ515397|Rhizopogon_sp_SNFA30_1|Fungi; _Basidiomycota; _Agaricomycotina; _Agaricomycetes; _Agaricomycetidae; _Boletales; _Rhizopogonaceae; _Rhizopogon|Rhizopogon|Fungi; _Basidiomycota; _Agaricomycotina; _Agaricomycetes; _Agaricomycetidae; _Boletales; _Rhizopogonaceae; _Rhizopogon')
'1309'	('1309', '_', 'EU428774|zygomycete_sp_AM_2008a|Fungi|-|-')
'1313'	('1313', '_', 'FN678833|Pezizomycetes_sp_GF3P1a|Fungi; _Ascomycota; _Pezizomycotina; _Pezizomycetes|-|-')
'1314'	('1314', '_', 'FN669265|Thelephoraceae_sp_P055|Fungi; _Basidiomycota; _Agaricomycotina; _Agaricomycetes; _Incertae_sedis; _Thelephorales; _Thelephoraceae|-|-')
'1316'	('1316', '_', 'AB378554|Pochonia_bulbillosa|Fungi; _Ascomycota; _Pezizomycotina; _Sordariomycetes; _Hypocreomycetidae; _Hypocreales; _Clavicipitaceae; _Pochonia|-|-')
'1319'	('1319', '_', 'KGP79|Inocybe_sp._79|voucher|-|-')
'1320'	('1320', '_', 'DQ482015|Tomentella_sublilacina|Fungi; _Basidiomycota; _Agaricomycotina; _Agaricomycetes; _Incertae_sedis; _Thelephorales; _Thelephoraceae; _Tomentella; _Tomentella_sublilacina|Tomentella_sublilacina|Fungi; _Basidiomycota; _Agaricomycotina; _Agaricomycetes; _Incertae_sedis; _Thelephorales; _Thelephoraceae; _Tomentella; _Tomentella_sublilacina')
'1321'	('1321', '_', 'EU484279|Mortierella_parvispora|Fungi; _Zygomycota; _Mucoromycotina; _Incertae_sedis; _Incertae_sedis; _Mortierellales; _Mortierellaceae; _Mortierella|-|-')
'1324'	('1324', '_', 'FJ791126|Cladosporium_cladosporioides|Fungi; _Ascomycota; _Pezizomycotina; _Dothideomycetes; _Dothideomycetidae; _Capnodiales; _Mycosphaerellaceae; _Cladosporium; _Cladosporium_cladosporioides|-|-')
'1328'	('1328', '_', 'AB272120|Gibberella_avenacea|Fungi; _Ascomycota; _Pezizomycotina; _Sordariomycetes; _Hypocreomycetidae; _Hypocreales; _Nectriaceae; _Gibberella; _Gibberella_avenacea|-|-')
'1329'	('1329', '_', 'HQ215821|Tomentella_sp_OTU220|Fungi; _Basidiomycota; _Agaricomycotina; _Agaricomycetes; _Incertae_sedis; _Thelephorales; _Thelephoraceae; _Tomentella|-|-')
'133'	('133', '_', 'JN687968|Penicillium_sp_BM14311|Fungi; _Ascomycota; _Pezizomycotina; _Eurotiomycetes; _Eurotiomycetidae; _Eurotiales; _Trichocomaceae; _Penicillium|-|-')
'1333'	('1333', '_', 'HQ604350|Inocybe_pusio|Fungi; _Basidiomycota; _Agaricomycotina; _Agaricomycetes; _Agaricomycetidae; _Agaricales; _Cortinariaceae; _Inocybe; _Inocybe_pusio|-|-')
'1334'	('1334', '_', 'EF029235|Pseudaegerita_viridis|Fungi; _Ascomycota; _Pezizomycotina; _Leotiomycetes; _Leotiomycetidae; _Helotiales; _Hyaloscyphaceae; _Pseudaegerita|-|-')
'1336'	('1336', '_', 'AM498407|Hypocrea_viridescens|Fungi; _Ascomycota; _Pezizomycotina; _Sordariomycetes; _Hypocreomycetidae; _Hypocreales; _Hypocreaceae; _Hypocrea|-|-')
'134'	('134', '_', 'AY245542|Russula_californiensis|Fungi; _Basidiomycota; _Agaricomycotina; _Agaricomycetes; _Incertae_sedis; _Russulales; _Russulaceae; _Russula|-|-')
'1343'	('1343', '_', 'GU934501|Alternaria_sp_OTU1090|Fungi; _Ascomycota; _Pezizomycotina; _Dothideomycetes; _Pleosporomycetidae; _Pleosporales; _Pleosporaceae; _Alternaria|-|-')
'1347'	('1347', '_', 'JF694936|Nigrospora_sp_ZJ_2008018|Fungi; _Ascomycota; _Pezizomycotina; _Sordariomycetes; _Incertae_sedis; _Trichosphaeriales; _Incertae_sedis; _Nigrospora|-|-')
'1352'	('1352', '_', 'AF125940|Penicillium_sp_NRRL_28144|Fungi; _Ascomycota; _Pezizomycotina; _Eurotiomycetes; _Eurotiomycetidae; _Eurotiales; _Trichocomaceae; _Penicillium|-|-')
'1355'	('1355', '_', 'AF444580|Sporobolomyces_tsugae|Fungi; _Basidiomycota; _Pucciniomycotina; _Microbotryomycetes; _Incertae_sedis; _Sporidiobolales; _Incertae_sedis; _Sporobolomyces|-|-')
'1359'	('1359', '_', 'AJ557723|Fusarium_sp_88|Fungi; _Ascomycota; _Pezizomycotina; _Sordariomycetes; _Hypocreomycetidae; _Hypocreales; _Nectriaceae; _Fusarium|-|-')
'1362'	('1362', '_', 'DQ822819|Lactarius_cf_luculentus_KGP76|Fungi; _Basidiomycota; _Agaricomycotina; _Agaricomycetes; _Incertae_sedis; _Russulales; _Russulaceae; _Lactarius|-|-')
'1365'	('1365', '_', 'EU128601|Penicillium_glabrum|Fungi; _Ascomycota; _Pezizomycotina; _Eurotiomycetes; _Eurotiomycetidae; _Eurotiales; _Trichocomaceae; _Penicillium; _Penicillium_glabrum|-|-')
'1367'	('1367', '_', 'AB598093|Helotiales_sp_SC3_4|Fungi; _Ascomycota; _Pezizomycotina; _Leotiomycetes; _Leotiomycetidae; _Helotiales|-|-')
'1368'	('1368', '_', 'AY204589|Alatospora_acuminata|Fungi; _Ascomycota; _Pezizomycotina; _Leotiomycetes; _Leotiomycetidae; _Leotiales; _Leotiaceae; _Alatospora|-|-')
'1369'	('1369', '_', 'HQ157957|Hyaloscyphaceae_sp_IV_GK_2010|Fungi; _Ascomycota; _Pezizomycotina; _Leotiomycetes; _Leotiomycetidae; _Helotiales; _Hyaloscyphaceae|-|-')
'1370'	('1370', '_', 'EF458013|Wilcoxina_sp_R3193|Fungi; _Ascomycota; _Pezizomycotina; _Pezizomycetes; _Pezizomycetidae; _Pezizales; _Pyronemataceae; _Wilcoxina|-|-')
'1374'	('1374', '_', 'EU520079|Sarocladium_strictum|Fungi; _Ascomycota; _Pezizomycotina; _Sordariomycetes; _Hypocreomycetidae; _Hypocreales; _Incertae_sedis; _Sarocladium|-|-')
'1375'	('1375', '_', 'JN617682|Penicillium_cosmopolitanum|Fungi; _Ascomycota; _Pezizomycotina; _Eurotiomycetes; _Eurotiomycetidae; _Eurotiales; _Trichocomaceae; _Penicillium|-|-')
'1377'	('1377', '_', 'EU449953|Sympodiella_acicola|Fungi; _Ascomycota; _Pezizomycotina; _Incertae_sedis; _Incertae_sedis; _Incertae_sedis; _Incertae_sedis; _Sympodiella|-|-')
'1379'	('1379', '_', 'AF440546|Fusarium_oxysporum|Fungi; _Ascomycota; _Pezizomycotina; _Sordariomycetes; _Hypocreomycetidae; _Hypocreales; _Nectriaceae; _Fusarium; _Fusarium_oxysporum|-|-')
'1380'	('1380', '_', 'HQ630350|Mortierella_turficola|Fungi; _Zygomycota; _Mucoromycotina; _Incertae_sedis; _Incertae_sedis; _Mortierellales; _Mortierellaceae; _Mortierella|-|-')
'1382'	('1382', '_', 'AY729938|Lunulospora_curvula|Fungi; _Ascomycota; _Pezizomycotina; _Incertae_sedis; _Incertae_sedis; _Incertae_sedis; _Incertae_sedis; _Lunulospora|-|-')
'1385'	('1385', '_', 'EU871034|Trichoderma_spirale|Fungi; _Ascomycota; _Pezizomycotina; _Sordariomycetes; _Hypocreomycetidae; _Hypocreales; _Hypocreaceae; _Trichoderma|-|-')
'14'	('14', '_', 'HM189961|Thelephora_terrestris|Fungi; _Basidiomycota; _Agaricomycotina; _Agaricomycetes; _Incertae_sedis; _Thelephorales; _Thelephoraceae; _Thelephora; _Thelephora_terrestris|-|-')
'1403'	('1403', '_', 'HQ441573|Aleurodiscus_aurantius|Fungi; _Basidiomycota; _Agaricomycotina; _Agaricomycetes; _Incertae_sedis; _Russulales; _Stereaceae; _Aleurodiscus; _Aleurodiscus_aurantius|-|-')
'1409'	('1409', '_', 'AF358226|Bionectria_aureofulvella|Fungi; _Ascomycota; _Pezizomycotina; _Sordariomycetes; _Hypocreomycetidae; _Hypocreales; _Bionectriaceae; _Bionectria|-|-')
'1410'	('1410', '_', 'AJ890439|Acremonium_sp_CBS_118526|Fungi; _Ascomycota; _Pezizomycotina; _Sordariomycetes; _Hypocreomycetidae; _Hypocreales; _Incertae_sedis; _Acremonium|-|-')
'1419'	('1419', '_', 'FJ770395|Clitopilus_hobsonii|Fungi; _Basidiomycota; _Agaricomycotina; _Agaricomycetes; _Agaricomycetidae; _Agaricales; _Entolomataceae; _Clitopilus; _Clitopilus_hobsonii|-|-')
'1420'	('1420', '_', 'DQ822798|Clavulina_sp_KGP89|Fungi; _Basidiomycota; _Agaricomycotina; _Agaricomycetes; _Incertae_sedis; _Cantharellales; _Clavulinaceae; _Clavulina|Clavulina|Fungi; _Basidiomycota; _Agaricomycotina; _Agaricomycetes; _Incertae_sedis; _Cantharellales; _Clavulinaceae; _Clavulina')
'1421'	('1421', '_', 'AF269068|ericoid_mycorrhizal_sp_Sd2|Fungi; _Ascomycota; _Pezizomycotina; _Leotiomycetes; _Leotiomycetidae; _Helotiales|-|-')
'1423'	('1423', '_', 'JF705952|Hormonema_sp_PIMO_38|Fungi; _Ascomycota; _Pezizomycotina; _Dothideomycetes; _Dothideomycetidae; _Dothideales; _Dothioraceae; _Hormonema|-|-')
'1424'	('1424', '_', 'UDB011689|-|-|Entoloma_papillatum|Fungi; _Basidiomycota; _Agaricomycotina; _Agaricomycetes; _Agaricomycetidae; _Agaricales; _Entolomataceae; _Entoloma; _Entoloma_papillatum')
'143'	('143', '_', 'AY376410|Umbelopsis_sp_CROW3_E11_2_3|Fungi; _Zygomycota; _Mucoromycotina; _Incertae_sedis; _Incertae_sedis; _Mucorales; _Umbelopsidaceae; _Umbelopsis|-|-')
'144'	('144', '_', 'EU680536|dothideomycete_sp_7667|Fungi; _Ascomycota; _Pezizomycotina; _Dothideomycetes|-|-')
'1446'	('1446', '_', 'GQ169323|Sagenomella_humicola|Fungi; _Ascomycota; _Pezizomycotina; _Eurotiomycetes; _Eurotiomycetidae; _Eurotiales; _Trichocomaceae; _Sagenomella|-|-')
'1470'	('1470', '_', 'AM292666|Bacidina_ramea|Fungi; _Ascomycota; _Pezizomycotina; _Lecanoromycetes; _Lecanoromycetidae; _Lecanorales; _Ramalinaceae; _Bacidina|-|-')
'1476'	('1476', '_', 'DQ914728|Helotiales_sp_EXP0411F|Fungi; _Ascomycota; _Pezizomycotina; _Leotiomycetes; _Leotiomycetidae; _Helotiales|-|-')
'1486'	('1486', '_', 'AB233343|Glomerella_graminicola|Fungi; _Ascomycota; _Pezizomycotina; _Sordariomycetes; _Sordariomycetidae; _Incertae_sedis; _Glomerellaceae; _Glomerella; _Glomerella_graminicola|-|-')
'149'	('149', '_', 'AF323109|Thelephoroid_sp_nw2|Fungi; _Basidiomycota; _Agaricomycotina; _Agaricomycetes; _Incertae_sedis; _Thelephorales; _Thelephoraceae|-|-')
'1490'	('1490', '_', 'AY230246|ascomycete_sp_DGC_6(5)|Fungi; _Ascomycota|-|-')
'1493'	('1493', '_', 'HQ022487|Beauveria_sp_LA196|Fungi; _Ascomycota; _Pezizomycotina; _Sordariomycetes; _Hypocreomycetidae; _Hypocreales; _Clavicipitaceae; _Beauveria|-|-')
'15'	('15', '_', 'FJ861405|Mortierella_sp_1S22A|Fungi; _Zygomycota; _Mucoromycotina; _Incertae_sedis; _Incertae_sedis; _Mortierellales; _Mortierellaceae; _Mortierella|-|-')
'1504'	('1504', '_', 'JF747106|Exophiala_sp_KL_2011f|Fungi; _Ascomycota; _Pezizomycotina; _Eurotiomycetes; _Chaetothyriomycetidae; _Chaetothyriales; _Herpotrichiellaceae; _Exophiala|-|-')
'151'	('151', '_', 'AY587919|Lasiosphaeria_lanuginosa|Fungi; _Ascomycota; _Pezizomycotina; _Sordariomycetes; _Sordariomycetidae; _Sordariales; _Lasiosphaeriaceae; _Lasiosphaeria|-|-')
'1515'	('1515', '_', 'DQ458900|Diplodia_scrobiculata|Fungi; _Ascomycota; _Pezizomycotina; _Dothideomycetes; _Incertae_sedis; _Botryosphaeriales; _Botryosphaeriaceae; _Diplodia|-|-')
'1517'	('1517', '_', 'AY908995|Dicyma_pulvinata||-|-')
'1521'	('1521', '_', 'AB180355|Exobasidium_woronichinii|Fungi; _Basidiomycota; _Ustilaginomycotina; _Exobasidiomycetes; _Incertae_sedis; _Exobasidiales; _Exobasidiaceae; _Exobasidium|-|-')
'1530'	('1530', '_', 'JF412007|Scytalidium_thermophilum|Fungi; _Ascomycota; _Pezizomycotina; _Leotiomycetes; _Leotiomycetidae; _Helotiales; _Incertae_sedis; _Scytalidium|-|-')
'1539'	('1539', '_', 'JF327417|Cadophora_sp_Cad16_lug_ERSA_A16_2|Fungi; _Ascomycota; _Pezizomycotina; _Leotiomycetes; _Leotiomycetidae; _Helotiales; _Incertae_sedis; _Cadophora|-|-')
'1540'	('1540', '_', 'EU002883|Erythrobasidium_hasegawianum|Fungi; _Basidiomycota; _Pucciniomycotina; _Cystobasidiomycetes; _Incertae_sedis; _Erythrobasidiales; _Incertae_sedis; _Erythrobasidium|-|-')
'1541'	('1541', '_', 'AY805548|Capnodium_sp_olrim506|Fungi; _Ascomycota; _Pezizomycotina; _Dothideomycetes; _Dothideomycetidae; _Capnodiales; _Capnodiaceae; _Capnodium|-|-')
'1543'	('1543', '_', 'DQ317635|Tilletiopsis_pallescens|Fungi; _Basidiomycota; _Ustilaginomycotina; _Exobasidiomycetes; _Exobasidiomycetidae; _Incertae_sedis; _Incertae_sedis; _Tilletiopsis|-|-')
'1549'	('1549', '_', 'GQ121045|Rhodotorula_sp_CBS11420|Fungi; _Basidiomycota; _Pucciniomycotina; _Microbotryomycetes; _Incertae_sedis; _Sporidiobolales; _Incertae_sedis; _Rhodotorula|-|-')
'155'	('155', '_', 'EU488736|Menispora_ciliata|Fungi; _Ascomycota; _Pezizomycotina; _Sordariomycetes; _Sordariomycetidae; _Chaetosphaeriales; _Chaetosphaeriaceae; _Menispora|-|-')
'1551'	('1551', '_', 'FN400945|Rhodotorula_sp_KBP_3844|Fungi; _Basidiomycota; _Pucciniomycotina; _Microbotryomycetes; _Incertae_sedis; _Sporidiobolales; _Incertae_sedis; _Rhodotorula|-|-')
'1555'	('1555', '_', 'FJ411409|Tolypocladium_cylindrosporum|Fungi; _Ascomycota; _Pezizomycotina; _Sordariomycetes; _Hypocreomycetidae; _Hypocreales; _Ophiocordycipitaceae; _Tolypocladium|-|-')
'1559'	('1559', '_', 'AF282097|Bacidina_delicata|Fungi; _Ascomycota; _Pezizomycotina; _Lecanoromycetes; _Lecanoromycetidae; _Lecanorales; _Ramalinaceae; _Bacidina|-|-')
'156'	('156', '_', 'HQ630362|Mortierella_elongata|Fungi; _Zygomycota; _Mucoromycotina; _Incertae_sedis; _Incertae_sedis; _Mortierellales; _Mortierellaceae; _Mortierella; _Mortierella_elongata|-|-')
'157'	('157', '_', 'AM921729|Pleosporales_sp_IZ_979|Fungi; _Ascomycota; _Pezizomycotina; _Dothideomycetes; _Pleosporomycetidae; _Pleosporales|-|-')
'159'	('159', '_', 'U21820|Poculum_henningsianum|Fungi; _Ascomycota; _Pezizomycotina; _Leotiomycetes; _Leotiomycetidae; _Helotiales; _Rutstroemiaceae; _Poculum|-|-')
'16'	('16', '_', 'HQ604326|Inocybe_griseolilacina|Fungi; _Basidiomycota; _Agaricomycotina; _Agaricomycetes; _Agaricomycetidae; _Agaricales; _Cortinariaceae; _Inocybe; _Inocybe_griseolilacina|-|-')
'161'	('161', '_', 'HQ631053|Stilbella_sp_1_TMS_2011|Fungi; _Ascomycota; _Pezizomycotina; _Sordariomycetes; _Hypocreomycetidae; _Hypocreales; _Incertae_sedis; _Stilbella|-|-')
'174'	('174', '_', 'UDB002161|-|-|Cortinarius_diasemospermus|Fungi; _Basidiomycota; _Agaricomycotina; _Agaricomycetes; _Agaricomycetidae; _Agaricales; _Cortinariaceae; _Cortinarius; _Cortinarius_diasemospermus')
'175'	('175', '_', 'DQ402530|Chaunopycnis_sp_ANT_03_065|Fungi; _Ascomycota; _Pezizomycotina; _Sordariomycetes; _Hypocreomycetidae; _Hypocreales; _Ophiocordycipitaceae; _Chaunopycnis|-|-')
'176'	('176', '_', 'DQ345566|Hirsutella_rhossiliensis|Fungi; _Ascomycota; _Pezizomycotina; _Sordariomycetes; _Hypocreomycetidae; _Hypocreales; _Ophiocordycipitaceae; _Hirsutella|-|-')
'180'	('180', '_', 'AY035666|Entrophospora_sp_JJ61|Fungi; _Glomeromycota; _Incertae_sedis; _Glomeromycetes; _Incertae_sedis; _Diversisporales; _Entrophosporaceae; _Entrophospora|-|-')
'181'	('181', '_', 'DQ914739|Verticillium_sp_EXP0564F|Fungi; _Ascomycota; _Pezizomycotina; _Sordariomycetes; _Hypocreomycetidae; _Incertae_sedis; _Plectosphaerellaceae; _Verticillium|-|-')
'188'	('188', '_', 'UDB000253|-|-|Tomentella_bryophila|Fungi; _Basidiomycota; _Agaricomycotina; _Agaricomycetes; _Incertae_sedis; _Thelephorales; _Thelephoraceae; _Tomentella; _Tomentella_bryophila')
'189'	('189', '_', 'AY010274|Tomentella_cf_coerulea_EL226|Fungi; _Basidiomycota; _Agaricomycotina; _Agaricomycetes; _Incertae_sedis; _Thelephorales; _Thelephoraceae; _Tomentella|-|-')
'19'	('19', '_', 'AY751561|Thelephoraceae_sp_EC200_B381|Fungi; _Basidiomycota; _Agaricomycotina; _Agaricomycetes; _Incertae_sedis; _Thelephorales; _Thelephoraceae|-|-')
'190'	('190', '_', 'AF444351|Cryptococcus_phenolicus|Fungi; _Basidiomycota; _Agaricomycotina; _Tremellomycetes; _Incertae_sedis; _Filobasidiales; _Filobasidiaceae; _Cryptococcus|-|-')
'193'	('193', '_', 'FM172752|Calluna_vulgaris_root_associated_fungus|Fungi|-|-')
'196'	('196', '_', 'EU770246|Lophiostoma_corticola|Fungi; _Ascomycota; _Pezizomycotina; _Dothideomycetes; _Pleosporomycetidae; _Pleosporales; _Lophiostomataceae; _Lophiostoma|-|-')
'197'	('197', '_', 'FM207639|Ascomycota_sp_Cq_Gry_H7|Fungi; _Ascomycota|-|-')
'198'	('198', '_', 'AY240841|Hypocrea_pachybasioides|Fungi; _Ascomycota; _Pezizomycotina; _Sordariomycetes; _Hypocreomycetidae; _Hypocreales; _Hypocreaceae; _Hypocrea|-|-')
'20'	('20', '_', 'JF311959|Paecilomyces_carneus|Fungi; _Ascomycota; _Pezizomycotina; _Eurotiomycetes; _Eurotiomycetidae; _Eurotiales; _Trichocomaceae; _Paecilomyces|-|-')
'204'	('204', '_', 'FJ665274|Exophiala_sp_WW_2009a|Fungi; _Ascomycota; _Pezizomycotina; _Eurotiomycetes; _Chaetothyriomycetidae; _Chaetothyriales; _Herpotrichiellaceae; _Exophiala|-|-')
'205'	('205', '_', 'FM180478|Helotiales_sp_IMI_392569|Fungi; _Ascomycota; _Pezizomycotina; _Leotiomycetes; _Leotiomycetidae; _Helotiales|-|-')
'206'	('206', '_', 'AY587919|Lasiosphaeria_lanuginosa|Fungi; _Ascomycota; _Pezizomycotina; _Sordariomycetes; _Sordariomycetidae; _Sordariales; _Lasiosphaeriaceae; _Lasiosphaeria|-|-')
'213'	('213', '_', 'AF429422|Hypochnicium_albostramineum|Fungi; _Basidiomycota; _Agaricomycotina; _Agaricomycetes; _Incertae_sedis; _Polyporales; _Hyphodermataceae; _Hypochnicium; _Hypochnicium_albostramineum|-|-')
'214'	('214', '_', 'HQ630346|Mortierella_amoeboidea|Fungi; _Zygomycota; _Mucoromycotina; _Incertae_sedis; _Incertae_sedis; _Mortierellales; _Mortierellaceae; _Mortierella|-|-')
'223'	('223', '_', 'FR846484|Helotiales_sp_NK273|Fungi; _Ascomycota; _Pezizomycotina; _Leotiomycetes; _Leotiomycetidae; _Helotiales|-|-')
'226'	('226', '_', 'AF502859|leaf_litter_ascomycete_strain_its356|Fungi; _Ascomycota|-|-')
'227'	('227', '_', 'GU184101|Geopora_cooperi|Fungi; _Ascomycota; _Pezizomycotina; _Pezizomycetes; _Pezizomycetidae; _Pezizales; _Pyronemataceae; _Geopora; _Geopora_cooperi|-|-')
'228'	('228', '_', 'AJ534910|Sebacinaceae_sp_W53|Fungi; _Basidiomycota; _Agaricomycotina; _Agaricomycetes; _Incertae_sedis; _Sebacinales; _Sebacinaceae|-|-')
'232'	('232', '_', 'GU934536|Leptosphaeria_sp_OTU860|Fungi; _Ascomycota; _Pezizomycotina; _Dothideomycetes; _Pleosporomycetidae; _Pleosporales; _Leptosphaeriaceae; _Leptosphaeria|-|-')
'235'	('235', '_', 'JF273550|Xylariales_sp_EMF50|Fungi; _Ascomycota; _Pezizomycotina; _Sordariomycetes; _Xylariomycetidae; _Xylariales|-|-')
'239'	('239', '_', 'FM172790|Calluna_vulgaris_root_associated_fungus|Fungi|-|-')
'242'	('242', '_', 'UDB001616|-|-|Pseudotomentella_atrofusca|Fungi; _Basidiomycota; _Agaricomycotina; _Agaricomycetes; _Incertae_sedis; _Thelephorales; _Thelephoraceae; _Pseudotomentella; _Pseudotomentella_atrofusca')
'244'	('244', '_', 'HQ604557|Inocybe_cf_striata_UBC_F19394|Fungi; _Basidiomycota; _Agaricomycotina; _Agaricomycetes; _Agaricomycetidae; _Agaricales; _Cortinariaceae; _Inocybe|-|-')
'245'	('245', '_', 'AM262391|Acremonium_sp_SS_1449|Fungi; _Ascomycota; _Pezizomycotina; _Sordariomycetes; _Hypocreomycetidae; _Hypocreales; _Incertae_sedis; _Acremonium|-|-')
'246'	('246', '_', 'AF481124|Penicillium_fagi|Fungi; _Ascomycota; _Pezizomycotina; _Eurotiomycetes; _Eurotiomycetidae; _Eurotiales; _Trichocomaceae; _Penicillium|-|-')
'247'	('247', '_', 'UC1859544|Russula_amoenolens|voucher|-|-')
'248'	('248', '_', 'HQ604480|Inocybe_glabrodisca|Fungi; _Basidiomycota; _Agaricomycotina; _Agaricomycetes; _Agaricomycetidae; _Agaricales; _Cortinariaceae; _Inocybe; _Inocybe_glabrodisca|-|-')
'26'	('26', '_', 'YNP307|Tricharina_sp.|voucher|-|-')
'263'	('263', '_', 'HQ213811|Scytalidium_thermophilum|Fungi; _Ascomycota; _Pezizomycotina; _Leotiomycetes; _Leotiomycetidae; _Helotiales; _Incertae_sedis; _Scytalidium|-|-')
'267'	('267', '_', 'FN812725|Ceratobasidium_sp_0109CI64L1|Fungi; _Basidiomycota; _Agaricomycotina; _Agaricomycetes; _Incertae_sedis; _Cantharellales; _Ceratobasidiaceae; _Ceratobasidium|-|-')
'269'	('269', '_', 'EU314707|Phialophora_sp_DF33|Fungi; _Ascomycota; _Pezizomycotina; _Eurotiomycetes; _Chaetothyriomycetidae; _Chaetothyriales; _Herpotrichiellaceae; _Phialophora|-|-')
'27'	('27', '_', 'GQ354256|Beauveria_sp_JS_2009a|Fungi; _Ascomycota; _Pezizomycotina; _Sordariomycetes; _Hypocreomycetidae; _Hypocreales; _Clavicipitaceae; _Beauveria|-|-')
'270'	('270', '_', 'DQ485683|Rhizophydium_sp_PL_152|Fungi; _Chytridiomycota; _Incertae_sedis; _Chytridiomycetes; _Incertae_sedis; _Rhizophydiales; _Rhizophydiaceae; _Rhizophydium|-|-')
'271'	('271', '_', 'AJ557747|Verticillium_sp_66|Fungi; _Ascomycota; _Pezizomycotina; _Sordariomycetes; _Hypocreomycetidae; _Incertae_sedis; _Plectosphaerellaceae; _Verticillium|-|-')
'273'	('273', '_', 'FM172863|Calluna_vulgaris_root_associated_fungus|Fungi|-|-')
'28'	('28', '_', 'AB041243|Allantophomopsis_lycopodina|Fungi; _Ascomycota; _Pezizomycotina; _Leotiomycetes; _Leotiomycetidae; _Helotiales; _Phacidiaceae; _Allantophomopsis|-|-')
'280'	('280', '_', 'EU884175|Lewia_infectoria|Fungi; _Ascomycota; _Pezizomycotina; _Dothideomycetes; _Pleosporomycetidae; _Pleosporales; _Pleosporaceae; _Lewia; _Lewia_infectoria|-|-')
'285'	('285', '_', 'EU076951|Umbelopsis_sp_26_M_1|Fungi; _Zygomycota; _Mucoromycotina; _Incertae_sedis; _Incertae_sedis; _Mucorales; _Umbelopsidaceae; _Umbelopsis|-|-')
'286'	('286', '_', 'AF502859|leaf_litter_ascomycete_strain_its356|Fungi; _Ascomycota|-|-')
'287'	('287', '_', 'FJ436329|Inocybe_cinnamomea|Fungi; _Basidiomycota; _Agaricomycotina; _Agaricomycetes; _Agaricomycetidae; _Agaricales; _Cortinariaceae; _Inocybe|-|-')
'288'	('288', '_', 'HQ914825|Lophiostoma_sp_OUCMBI101036|Fungi; _Ascomycota; _Pezizomycotina; _Dothideomycetes; _Pleosporomycetidae; _Pleosporales; _Lophiostomataceae; _Lophiostoma|-|-')
'289'	('289', '_', 'JN246562|Rhodotorula_colostri|Fungi; _Basidiomycota; _Pucciniomycotina; _Microbotryomycetes; _Incertae_sedis; _Sporidiobolales; _Incertae_sedis; _Rhodotorula|-|-')
'290'	('290', '_', 'AF163059|Drechslera_triseptata|Fungi; _Ascomycota; _Pezizomycotina; _Dothideomycetes; _Pleosporomycetidae; _Pleosporales; _Pleosporaceae; _Drechslera|-|-')
'294'	('294', '_', 'AF502722|leaf_litter_ascomycete_strain_its188|Fungi; _Ascomycota|-|-')
'30'	('30', '_', 'HM190115|Helotiales_sp_2_BB_2010|Fungi; _Ascomycota; _Pezizomycotina; _Leotiomycetes; _Leotiomycetidae; _Helotiales; _Helotiaceae|-|-')
'308'	('308', '_', 'GU453167|Basidiomycota_sp_BCE|Fungi; _Basidiomycota|Clavulina|Fungi; _Basidiomycota; _Agaricomycotina; _Agaricomycetes; _Incertae_sedis; _Cantharellales; _Clavulinaceae; _Clavulina')
'309'	('309', '_', 'HQ649990|Hypocreales_sp_s011|Fungi; _Ascomycota; _Pezizomycotina; _Sordariomycetes; _Hypocreomycetidae; _Hypocreales|-|-')
'310'	('310', '_', 'GQ203774|Preussia_bipartis|Fungi; _Ascomycota; _Pezizomycotina; _Dothideomycetes; _Pleosporomycetidae; _Pleosporales; _Sporormiaceae; _Preussia|-|-')
'311'	('311', '_', 'GQ409535|Hyphoderma_puberum|Fungi; _Basidiomycota; _Agaricomycotina; _Agaricomycetes; _Incertae_sedis; _Polyporales; _Hyphodermataceae; _Hyphoderma; _Hyphoderma_puberum|-|-')
'314'	('314', '_', 'JN942266|Cryptococcus_terricola|Fungi; _Basidiomycota; _Agaricomycotina; _Tremellomycetes; _Incertae_sedis; _Filobasidiales; _Filobasidiaceae; _Cryptococcus|-|-')
'315'	('315', '_', 'FM207639|Ascomycota_sp_Cq_Gry_H7|Fungi; _Ascomycota|-|-')
'318'	('318', '_', 'JF710512|Alternaria_brassicae|Fungi; _Ascomycota; _Pezizomycotina; _Dothideomycetes; _Pleosporomycetidae; _Pleosporales; _Pleosporaceae; _Alternaria; _Alternaria_brassicae|-|-')
'320'	('320', '_', 'AY997097|Umbelopsis_ramanniana|Fungi; _Zygomycota; _Mucoromycotina; _Incertae_sedis; _Incertae_sedis; _Mucorales; _Umbelopsidaceae; _Umbelopsis; _Umbelopsis_ramanniana|-|-')
'321'	('321', '_', 'AY805561|Glarea_sp_olrim537|Fungi; _Ascomycota; _Pezizomycotina; _Leotiomycetes; _Leotiomycetidae; _Helotiales; _Incertae_sedis; _Glarea|-|-')
'323'	('323', '_', 'DQ402530|Chaunopycnis_sp_ANT_03_065|Fungi; _Ascomycota; _Pezizomycotina; _Sordariomycetes; _Hypocreomycetidae; _Hypocreales; _Ophiocordycipitaceae; _Chaunopycnis|-|-')
'330'	('330', '_', 'FM172797|Calluna_vulgaris_root_associated_fungus|Fungi|-|-')
'336'	('336', '_', 'AB360366|Lecanicillium_psalliotae|Fungi; _Ascomycota; _Pezizomycotina; _Sordariomycetes; _Hypocreomycetidae; _Hypocreales; _Cordycipitaceae; _Lecanicillium|-|-')
'34'	('34', '_', 'EF152528|Mortierella_gamsii|Fungi; _Zygomycota; _Mucoromycotina; _Incertae_sedis; _Incertae_sedis; _Mortierellales; _Mortierellaceae; _Mortierella|-|-')
'342'	('342', '_', 'FJ466728|Arthrinium_sp_UFMGCB_908|Fungi; _Ascomycota; _Pezizomycotina; _Sordariomycetes; _Sordariomycetidae; _Incertae_sedis; _Apiosporaceae; _Arthrinium|-|-')
'349'	('349', '_', 'HQ608100|Ascomycota_sp_AR_2010|Fungi; _Ascomycota|-|-')
'350'	('350', '_', 'HQ623605|Cryptococcus_sp_LCF_20|Fungi; _Basidiomycota; _Agaricomycotina; _Tremellomycetes; _Incertae_sedis; _Filobasidiales; _Filobasidiaceae; _Cryptococcus|-|-')
'351'	('351', '_', 'HQ829072|Podospora_sp_MAB_2010a|Fungi; _Ascomycota; _Pezizomycotina; _Sordariomycetes; _Sordariomycetidae; _Sordariales; _Lasiosphaeriaceae; _Podospora|-|-')
'353'	('353', '_', 'FM172839|Calluna_vulgaris_root_associated_fungus|Fungi|-|-')
'357'	('357', '_', 'UC1859544|Russula_amoenolens|voucher|-|-')
'36'	('36', '_', 'AY010276|Tomentella_sp_EL274|Fungi; _Basidiomycota; _Agaricomycotina; _Agaricomycetes; _Incertae_sedis; _Thelephorales; _Thelephoraceae; _Tomentella|-|-')
'361'	('361', '_', 'AY805561|Glarea_sp_olrim537|Fungi; _Ascomycota; _Pezizomycotina; _Leotiomycetes; _Leotiomycetidae; _Helotiales; _Incertae_sedis; _Glarea|-|-')
'362'	('362', '_', 'FJ238089|Rhodotorula_sp_3_23T|Fungi; _Basidiomycota; _Pucciniomycotina; _Microbotryomycetes; _Incertae_sedis; _Sporidiobolales; _Incertae_sedis; _Rhodotorula|-|-')
'368'	('368', '_', 'HQ441577|Oliveonia_pauxilla|Fungi; _Basidiomycota; _Agaricomycotina; _Agaricomycetes; _Incertae_sedis; _Auriculariales; _Incertae_sedis; _Oliveonia|-|-')
'369'	('369', '_', 'JN655577|Helotiales_sp_3_MV_2011|Fungi; _Ascomycota; _Pezizomycotina; _Leotiomycetes; _Leotiomycetidae; _Helotiales|-|-')
'37'	('37', '_', 'FN669275|Thelephoraceae_sp_B110|Fungi; _Basidiomycota; _Agaricomycotina; _Agaricomycetes; _Incertae_sedis; _Thelephorales; _Thelephoraceae|-|-')
'371'	('371', '_', 'JN942237|Cryptococcus_cf_aerius_RUB020|Fungi; _Basidiomycota; _Agaricomycotina; _Tremellomycetes; _Incertae_sedis; _Filobasidiales; _Filobasidiaceae; _Cryptococcus|-|-')
'379'	('379', '_', 'FJ008687|Ascomycota_sp_CH_Nl13LBMM|Fungi; _Ascomycota|-|-')
'38'	('38', '_', 'FR667230|Chalara_piceae_abietis|Fungi; _Ascomycota; _Pezizomycotina; _Incertae_sedis; _Incertae_sedis; _Incertae_sedis; _Incertae_sedis; _Chalara|-|-')
'385'	('385', '_', 'FN549910|Fusicladium_cordae|Fungi; _Ascomycota; _Pezizomycotina; _Dothideomycetes; _Pleosporomycetidae; _Pleosporales; _Venturiaceae; _Fusicladium|-|-')
'387'	('387', '_', 'AJ878777|Mortierella_hyalina|Fungi; _Zygomycota; _Mucoromycotina; _Incertae_sedis; _Incertae_sedis; _Mortierellales; _Mortierellaceae; _Mortierella|-|-')
'39'	('39', '_', 'TB_Trechispora|Trechispora_hymenocystis|voucher|-|-')
'392'	('392', '_', 'JN943455|Glomerella_miyabeana|Fungi; _Ascomycota; _Pezizomycotina; _Sordariomycetes; _Sordariomycetidae; _Incertae_sedis; _Glomerellaceae; _Glomerella|-|-')
'399'	('399', '_', 'HQ115697|Penicillium_canescens|Fungi; _Ascomycota; _Pezizomycotina; _Eurotiomycetes; _Eurotiomycetidae; _Eurotiales; _Trichocomaceae; _Penicillium; _Penicillium_canescens|-|-')
'4'	('4', '_', 'AM086445|Tomentellopsis_submollis|Fungi; _Basidiomycota; _Agaricomycotina; _Agaricomycetes; _Incertae_sedis; _Thelephorales; _Thelephoraceae; _Tomentellopsis; _Tomentellopsis_submollis|Tomentellopsis|Fungi; _Basidiomycota; _Agaricomycotina; _Agaricomycetes; _Incertae_sedis; _Thelephorales; _Thelephoraceae; _Tomentellopsis')
'401'	('401', '_', 'HQ604841|Russula_queletii|Fungi; _Basidiomycota; _Agaricomycotina; _Agaricomycetes; _Incertae_sedis; _Russulales; _Russulaceae; _Russula; _Russula_queletii|-|-')
'402'	('402', '_', 'EU520251|Psathyrella_candolleana|Fungi; _Basidiomycota; _Agaricomycotina; _Agaricomycetes; _Agaricomycetidae; _Agaricales; _Psathyrellaceae; _Psathyrella; _Psathyrella_candolleana|Psathyrella|Fungi; _Basidiomycota; _Agaricomycotina; _Agaricomycetes; _Agaricomycetidae; _Agaricales; _Psathyrellaceae; _Psathyrella')
'405'	('405', '_', 'EF029204|Helicoon_aff_maioricense_ICMP14919|Fungi; _Ascomycota; _Pezizomycotina; _Orbiliomycetes; _Orbiliomycetidae; _Orbiliales; _Orbiliaceae|-|-')
'411'	('411', '_', 'JN198473|Mortierella_sp_2_C37|Fungi; _Zygomycota; _Mucoromycotina; _Incertae_sedis; _Incertae_sedis; _Mortierellales; _Mortierellaceae; _Mortierella|-|-')
'414'	('414', '_', 'JF502424|Helminthosporium_velutinum|Fungi; _Ascomycota; _Pezizomycotina; _Dothideomycetes; _Pleosporomycetidae; _Pleosporales; _Pleomassariaceae; _Helminthosporium|-|-')
'416'	('416', '_', 'AY046400|ericoid_mycorrhizal_sp_Sm5|Fungi; _Ascomycota; _Pezizomycotina; _Leotiomycetes; _Leotiomycetidae; _Helotiales|Helotiales|Fungi; _Ascomycota; _Pezizomycotina; _Leotiomycetes; _Leotiomycetidae; _Helotiales')
'42'	('42', '_', 'HQ215811|Tomentella_sp_OTU204|Fungi; _Basidiomycota; _Agaricomycotina; _Agaricomycetes; _Incertae_sedis; _Thelephorales; _Thelephoraceae; _Tomentella|-|-')
'420'	('420', '_', 'HQ630362|Mortierella_elongata|Fungi; _Zygomycota; _Mucoromycotina; _Incertae_sedis; _Incertae_sedis; _Mortierellales; _Mortierellaceae; _Mortierella; _Mortierella_elongata|-|-')
'426'	('426', '_', 'HQ157908|Hyaloscyphaceae_sp_II_GK_2010|Fungi; _Ascomycota; _Pezizomycotina; _Leotiomycetes; _Leotiomycetidae; _Helotiales; _Hyaloscyphaceae|-|-')
'430'	('430', '_', 'EU834223|Tuber_pacificum|Fungi; _Ascomycota; _Pezizomycotina; _Pezizomycetes; _Pezizomycetidae; _Pezizales; _Tuberaceae; _Tuber|Tuber|Fungi; _Ascomycota; _Pezizomycotina; _Pezizomycetes; _Pezizomycetidae; _Pezizales; _Tuberaceae; _Tuber')
'431'	('431', '_', 'AB038128|Rhodotorula_acheniorum|Fungi; _Basidiomycota; _Pucciniomycotina; _Microbotryomycetes; _Incertae_sedis; _Sporidiobolales; _Incertae_sedis; _Rhodotorula|-|-')
'432'	('432', '_', 'AY751561|Thelephoraceae_sp_EC200_B381|Fungi; _Basidiomycota; _Agaricomycotina; _Agaricomycetes; _Incertae_sedis; _Thelephorales; _Thelephoraceae|-|-')
'437'	('437', '_', 'GU067737|Ceratobasidium_sp_257|Fungi; _Basidiomycota; _Agaricomycotina; _Agaricomycetes; _Incertae_sedis; _Cantharellales; _Ceratobasidiaceae; _Ceratobasidium|-|-')
'441'	('441', '_', 'Y17092|Hypomyces_rosellus|Fungi; _Ascomycota; _Pezizomycotina; _Sordariomycetes; _Hypocreomycetidae; _Hypocreales; _Hypocreaceae; _Hypomyces; _Hypomyces_rosellus|-|-')
'443'	('443', '_', 'EF543844|Cephalosporium_serrae_var_fuscum|Fungi; _Ascomycota; _Pezizomycotina; _Sordariomycetes; _Hypocreomycetidae; _Hypocreales; _Incertae_sedis; _Cephalosporium|-|-')
'449'	('449', '_', 'JF310740|Cordyceps_confragosa|Fungi; _Ascomycota; _Pezizomycotina; _Sordariomycetes; _Hypocreomycetidae; _Hypocreales; _Clavicipitaceae; _Cordyceps|-|-')
'451'	('451', '_', 'EU819522|Tomentella_badia|Fungi; _Basidiomycota; _Agaricomycotina; _Agaricomycetes; _Incertae_sedis; _Thelephorales; _Thelephoraceae; _Tomentella; _Tomentella_badia|-|-')
'452'	('452', '_', 'HQ215818|Tomentella_sp_OTU203|Fungi; _Basidiomycota; _Agaricomycotina; _Agaricomycetes; _Incertae_sedis; _Thelephorales; _Thelephoraceae; _Tomentella|-|-')
'462'	('462', '_', 'AM292202|ascomycete_sp_Artz_105|Fungi; _Ascomycota|-|-')
'47'	('47', '_', 'EU035472|Venturia_sp_CBS_68174|Fungi; _Ascomycota; _Pezizomycotina; _Dothideomycetes; _Pleosporomycetidae; _Pleosporales; _Venturiaceae; _Venturia|-|-')
'473'	('473', '_', 'HQ630362|Mortierella_elongata|Fungi; _Zygomycota; _Mucoromycotina; _Incertae_sedis; _Incertae_sedis; _Mortierellales; _Mortierellaceae; _Mortierella; _Mortierella_elongata|-|-')
'48'	('48', '_', 'HQ630362|Mortierella_elongata|Fungi; _Zygomycota; _Mucoromycotina; _Incertae_sedis; _Incertae_sedis; _Mortierellales; _Mortierellaceae; _Mortierella; _Mortierella_elongata|-|-')
'484'	('484', '_', 'AY243057|ascomycete_sp_Ano18|Fungi; _Ascomycota|-|-')
'488'	('488', '_', 'AF455415|Saccharicola_bicolor|Fungi; _Ascomycota; _Pezizomycotina; _Dothideomycetes; _Pleosporomycetidae; _Pleosporales; _Massarinaceae; _Saccharicola|-|-')
'490'	('490', '_', 'HQ533015|Tomentellopsis_sp_PDD_95789|Fungi; _Basidiomycota; _Agaricomycotina; _Agaricomycetes; _Incertae_sedis; _Thelephorales; _Thelephoraceae; _Tomentellopsis|Tomentellopsis|Fungi; _Basidiomycota; _Agaricomycotina; _Agaricomycetes; _Incertae_sedis; _Thelephorales; _Thelephoraceae; _Tomentellopsis')
'492'	('492', '_', 'HQ630293|Mortierella_gemmifera|Fungi; _Zygomycota; _Mucoromycotina; _Incertae_sedis; _Incertae_sedis; _Mortierellales; _Mortierellaceae; _Mortierella|-|-')
'493'	('493', '_', 'AB378517|Lecanicillium_fusisporum|Fungi; _Ascomycota; _Pezizomycotina; _Sordariomycetes; _Hypocreomycetidae; _Hypocreales; _Cordycipitaceae; _Lecanicillium|-|-')
'495'	('495', '_', 'AB105968|Colletotrichum_sp_MAFF_238561|Fungi; _Ascomycota; _Pezizomycotina; _Sordariomycetes; _Incertae_sedis; _Phyllachorales; _Phyllachoraceae; _Colletotrichum|-|-')
'5'	('5', '_', 'UC1859522|Russula_sanguinea|voucher|-|-')
'502'	('502', '_', 'JN943017|Mortierella_humilis|Fungi; _Zygomycota; _Mucoromycotina; _Incertae_sedis; _Incertae_sedis; _Mortierellales; _Mortierellaceae; _Mortierella; _Mortierella_humilis|-|-')
'505'	('505', '_', 'EU314707|Phialophora_sp_DF33|Fungi; _Ascomycota; _Pezizomycotina; _Eurotiomycetes; _Chaetothyriomycetidae; _Chaetothyriales; _Herpotrichiellaceae; _Phialophora|-|-')
'508'	('508', '_', 'GU586855|Volutella_ciliata|Fungi; _Ascomycota; _Pezizomycotina; _Sordariomycetes; _Hypocreomycetidae; _Hypocreales; _Nectriaceae; _Volutella; _Volutella_ciliata|-|-')
'514'	('514', '_', 'FJ426987|Paraphoma_chrysanthemicola|Fungi; _Ascomycota; _Pezizomycotina; _Dothideomycetes; _Pleosporomycetidae; _Pleosporales; _Leptosphaeriaceae; _Paraphoma|-|-')
'518'	('518', '_', 'HQ875392|Cryptococcus_sp_CBS_8979|Fungi; _Basidiomycota; _Agaricomycotina; _Tremellomycetes; _Incertae_sedis; _Filobasidiales; _Filobasidiaceae; _Cryptococcus|-|-')
'52'	('52', '_', 'HQ630318|Mortierella_clonocystis|Fungi; _Zygomycota; _Mucoromycotina; _Incertae_sedis; _Incertae_sedis; _Mortierellales; _Mortierellaceae; _Mortierella|-|-')
'523'	('523', '_', 'AY230780|Woollsia_root_associated_fungus_X|Fungi; _Ascomycota|-|-')
'524'	('524', '_', 'HM485379|Tuber_pacificum|Fungi; _Ascomycota; _Pezizomycotina; _Pezizomycetes; _Pezizomycetidae; _Pezizales; _Tuberaceae; _Tuber|Tuber|Fungi; _Ascomycota; _Pezizomycotina; _Pezizomycetes; _Pezizomycetidae; _Pezizales; _Tuberaceae; _Tuber')
'53'	('53', '_', 'FN669261|Thelephoraceae_sp_P321|Fungi; _Basidiomycota; _Agaricomycotina; _Agaricomycetes; _Incertae_sedis; _Thelephorales; _Thelephoraceae|-|-')
'534'	('534', '_', 'FJ379809|Penicillium_sp_FF18|Fungi; _Ascomycota; _Pezizomycotina; _Eurotiomycetes; _Eurotiomycetidae; _Eurotiales; _Trichocomaceae; _Penicillium|-|-')
'543'	('543', '_', 'HQ441577|Oliveonia_pauxilla|Fungi; _Basidiomycota; _Agaricomycotina; _Agaricomycetes; _Incertae_sedis; _Auriculariales; _Incertae_sedis; _Oliveonia|-|-')
'545'	('545', '_', 'EU543253|Myrmecridium_schulzeri|Fungi; _Ascomycota; _Pezizomycotina; _Sordariomycetes; _Incertae_sedis; _Incertae_sedis; _Incertae_sedis; _Myrmecridium|-|-')
'546'	('546', '_', 'GQ411269|Varicosporium_elodeae|Fungi; _Ascomycota; _Pezizomycotina; _Leotiomycetes; _Leotiomycetidae; _Helotiales; _Helotiaceae; _Varicosporium; _Varicosporium_elodeae|-|-')
'55'	('55', '_', 'JN943017|Mortierella_humilis|Fungi; _Zygomycota; _Mucoromycotina; _Incertae_sedis; _Incertae_sedis; _Mortierellales; _Mortierellaceae; _Mortierella; _Mortierella_humilis|-|-')
'550'	('550', '_', 'UC1860114|Entoloma_cetratum|voucher|-|-')
'552'	('552', '_', 'EF530929|Tricholomopsis_rutilans|Fungi; _Basidiomycota; _Agaricomycotina; _Agaricomycetes; _Agaricomycetidae; _Agaricales; _Tricholomataceae; _Tricholomopsis; _Tricholomopsis_rutilans|-|-')
'553'	('553', '_', 'AY618223|Ceratobasidium_sp_olrim768|Fungi; _Basidiomycota; _Agaricomycotina; _Agaricomycetes; _Incertae_sedis; _Cantharellales; _Ceratobasidiaceae; _Ceratobasidium|-|-')
'558'	('558', '_', 'GU727552|Cistella_acuum|Fungi; _Ascomycota; _Pezizomycotina; _Leotiomycetes; _Leotiomycetidae; _Helotiales; _Hyaloscyphaceae; _Cistella; _Cistella_acuum|-|-')
'56'	('56', '_', 'HM147820|Phoma_aff_macrostoma_BBA_72146|Fungi; _Ascomycota; _Pezizomycotina; _Dothideomycetes; _Pleosporomycetidae; _Pleosporales; _Incertae_sedis; _Phoma|-|-')
'562'	('562', '_', 'AY046402|ericoid_mycorrhizal_sp_Sm3|Fungi; _Ascomycota; _Pezizomycotina; _Leotiomycetes; _Leotiomycetidae; _Helotiales|-|-')
'565'	('565', '_', 'AM262366|Stagonospora_sp_SS_1575|Fungi; _Ascomycota; _Pezizomycotina; _Dothideomycetes; _Pleosporomycetidae; _Pleosporales; _Phaeosphaeriaceae; _Stagonospora|-|-')
'577'	('577', '_', 'AB479306|Penicillium_brevicompactum|Fungi; _Ascomycota; _Pezizomycotina; _Eurotiomycetes; _Eurotiomycetidae; _Eurotiales; _Trichocomaceae; _Penicillium; _Penicillium_brevicompactum|-|-')
'580'	('580', '_', 'HQ630348|Mortierella_cystojenkinii|Fungi; _Zygomycota; _Mucoromycotina; _Incertae_sedis; _Incertae_sedis; _Mortierellales; _Mortierellaceae; _Mortierella|-|-')
'582'	('582', '_', 'HQ115713|Massarina_rubi|Fungi; _Ascomycota; _Pezizomycotina; _Dothideomycetes; _Pleosporomycetidae; _Pleosporales; _Lophiostomataceae; _Massarina|-|-')
'584'	('584', '_', 'AY880942|Wilcoxina_mikolae|Fungi; _Ascomycota; _Pezizomycotina; _Pezizomycetes; _Pezizomycetidae; _Pezizales; _Pyronemataceae; _Wilcoxina; _Wilcoxina_mikolae|-|-')
'588'	('588', '_', 'GU322862|Peniophora_laeta|Fungi; _Basidiomycota; _Agaricomycotina; _Agaricomycetes; _Incertae_sedis; _Russulales; _Peniophoraceae; _Peniophora; _Peniophora_laeta|-|-')
'589'	('589', '_', 'U57493|Microscypha_ellisii|Fungi; _Ascomycota; _Pezizomycotina; _Leotiomycetes; _Leotiomycetidae; _Helotiales; _Hyaloscyphaceae; _Microscypha|-|-')
'59'	('59', '_', 'AJ292406|Pochonia_suchlasporia_var_catenata|Fungi; _Ascomycota; _Pezizomycotina; _Sordariomycetes; _Hypocreomycetidae; _Hypocreales; _Clavicipitaceae; _Pochonia|-|-')
'592'	('592', '_', 'FR718465|Ascomycota_sp_BF052|Fungi; _Ascomycota|-|-')
'594'	('594', '_', 'EU715665|Pestalotiopsis_microspora|Fungi; _Ascomycota; _Pezizomycotina; _Sordariomycetes; _Xylariomycetidae; _Xylariales; _Amphisphaeriaceae; _Pestalotiopsis|-|-')
'595'	('595', '_', 'AF502615|leaf_litter_ascomycete_strain_its020|Fungi; _Ascomycota|-|-')
'596'	('596', '_', 'GU453167|Basidiomycota_sp_BCE|Fungi; _Basidiomycota|Clavulina|Fungi; _Basidiomycota; _Agaricomycotina; _Agaricomycetes; _Incertae_sedis; _Cantharellales; _Clavulinaceae; _Clavulina')
'599'	('599', '_', 'UDB002429|-|-|Tomentella_stuposa|Fungi; _Basidiomycota; _Agaricomycotina; _Agaricomycetes; _Incertae_sedis; _Thelephorales; _Thelephoraceae; _Tomentella; _Tomentella_stuposa')
'600'	('600', '_', 'GU062230|Basidiomycota_sp_I130|Fungi; _Basidiomycota|-|-')
'601'	('601', '_', 'FJ860841|Hypocrea_sinuosa|Fungi; _Ascomycota; _Pezizomycotina; _Sordariomycetes; _Hypocreomycetidae; _Hypocreales; _Hypocreaceae; _Hypocrea|-|-')
'602'	('602', '_', 'F103|Suillus_pungens|voucher|-|-')
'603'	('603', '_', 'HQ630291|Mortierella_globulifera|Fungi; _Zygomycota; _Mucoromycotina; _Incertae_sedis; _Incertae_sedis; _Mortierellales; _Mortierellaceae; _Mortierella|-|-')
'608'	('608', '_', 'UDB003218|-|-|Amanita_friabilis|Fungi; _Basidiomycota; _Agaricomycotina; _Agaricomycetes; _Agaricomycetidae; _Agaricales; _Amanitaceae; _Amanita; _Amanita_friabilis')
'619'	('619', '_', 'AJ417495|Cladosporium_sp_ascomyc1|Fungi; _Ascomycota; _Pezizomycotina; _Dothideomycetes; _Dothideomycetidae; _Capnodiales; _Mycosphaerellaceae; _Cladosporium|-|-')
'622'	('622', '_', 'DQ398957|Uthatobasidium_fusisporum|Fungi; _Basidiomycota; _Agaricomycotina; _Agaricomycetes; _Incertae_sedis; _Cantharellales; _Ceratobasidiaceae; _Uthatobasidium; _Uthatobasidium_fusisporum|-|-')
'629'	('629', '_', 'GQ169327|Sagenomella_striatispora|Fungi; _Ascomycota; _Pezizomycotina; _Eurotiomycetes; _Eurotiomycetidae; _Eurotiales; _Trichocomaceae; _Sagenomella|-|-')
'634'	('634', '_', 'DQ914662|Acremonium_alternatum|Fungi; _Ascomycota; _Pezizomycotina; _Sordariomycetes; _Hypocreomycetidae; _Hypocreales; _Incertae_sedis; _Acremonium; _Acremonium_alternatum|-|-')
'641'	('641', '_', 'AF429426|Hypochnicium_geogenium|Fungi; _Basidiomycota; _Agaricomycotina; _Agaricomycetes; _Incertae_sedis; _Polyporales; _Hyphodermataceae; _Hypochnicium; _Hypochnicium_geogenium|-|-')
'656'	('656', '_', 'HQ166377|Penicillium_expansum|Fungi; _Ascomycota; _Pezizomycotina; _Eurotiomycetes; _Eurotiomycetidae; _Eurotiales; _Trichocomaceae; _Penicillium; _Penicillium_expansum|-|-')
'666'	('666', '_', 'GQ922548|Podospora_curvicolla|Fungi; _Ascomycota; _Pezizomycotina; _Sordariomycetes; _Sordariomycetidae; _Sordariales; _Lasiosphaeriaceae; _Podospora|-|-')
'683'	('683', '_', 'FJ914658|Doratomyces_stemonitis||-|-')
'694'	('694', '_', 'DQ335471|Lambertella_pruni|Fungi; _Ascomycota; _Pezizomycotina; _Leotiomycetes; _Leotiomycetidae; _Helotiales; _Rutstroemiaceae; _Lambertella|-|-')
'696'	('696', '_', 'AY618223|Ceratobasidium_sp_olrim768|Fungi; _Basidiomycota; _Agaricomycotina; _Agaricomycetes; _Incertae_sedis; _Cantharellales; _Ceratobasidiaceae; _Ceratobasidium|-|-')
'699'	('699', '_', 'GQ159913|Cortinarius_fasciatus||Cortinarius|Fungi; _Basidiomycota; _Agaricomycotina; _Agaricomycetes; _Agaricomycetidae; _Agaricales; _Cortinariaceae; _Cortinarius')
'700'	('700', '_', 'JF747073|Exophiala_castellanii|Fungi; _Ascomycota; _Pezizomycotina; _Eurotiomycetes; _Chaetothyriomycetidae; _Chaetothyriales; _Herpotrichiellaceae; _Exophiala|-|-')
'701'	('701', '_', 'EF546653|Nematoctonus_pachysporus|Fungi; _Basidiomycota; _Agaricomycotina; _Agaricomycetes; _Agaricomycetidae; _Agaricales; _Pleurotaceae; _Nematoctonus|-|-')
'71'	('71', '_', 'HQ604361|Inocybe_flocculosa_var_flocculosa|Fungi; _Basidiomycota; _Agaricomycotina; _Agaricomycetes; _Agaricomycetidae; _Agaricales; _Cortinariaceae; _Inocybe|-|-')
'722'	('722', '_', 'AY378154|Acremonium_furcatum|Fungi; _Ascomycota; _Pezizomycotina; _Sordariomycetes; _Hypocreomycetidae; _Microascales; _Microascaceae|-|-')
'728'	('728', '_', 'EF029235|Pseudaegerita_viridis|Fungi; _Ascomycota; _Pezizomycotina; _Leotiomycetes; _Leotiomycetidae; _Helotiales; _Hyaloscyphaceae; _Pseudaegerita|-|-')
'730'	('730', '_', 'AB056138|Nadsonia_fulvescens_var_fulvescens|Fungi; _Ascomycota; _Saccharomycotina; _Saccharomycetes; _Saccharomycetidae; _Saccharomycetales; _Incertae_sedis; _Nadsonia|-|-')
'737'	('737', '_', 'AY805603|ascomycete_sp_olrim543|Fungi; _Ascomycota|-|-')
'74'	('74', '_', 'HQ667543|Scolecobasidium_excentricum|Fungi; _Ascomycota; _Pezizomycotina; _Incertae_sedis; _Incertae_sedis; _Incertae_sedis; _Incertae_sedis; _Scolecobasidium|-|-')
'740'	('740', '_', 'GU973777|Dokmaia_sp_ASR_227|Fungi; _Ascomycota; _Pezizomycotina; _Incertae_sedis; _Incertae_sedis; _Incertae_sedis; _Incertae_sedis; _Dokmaia|-|-')
'741'	('741', '_', 'UC1860730|Tricholoma_flavovirens|voucher|-|-')
'742'	('742', '_', 'JN400822|Filobasidium_globisporum|Fungi; _Basidiomycota; _Agaricomycotina; _Tremellomycetes; _Incertae_sedis; _Filobasidiales; _Filobasidiaceae; _Filobasidium|-|-')
'743'	('743', '_', 'HM036609|Penicillium_sp_KRP56|Fungi; _Ascomycota; _Pezizomycotina; _Eurotiomycetes; _Eurotiomycetidae; _Eurotiales; _Trichocomaceae; _Penicillium|-|-')
'745'	('745', '_', 'AM084537|ascomycete_sp_HK_S263|Fungi; _Ascomycota|-|-')
'75'	('75', '_', 'U58638|Lachnum_controversum|Fungi; _Ascomycota; _Pezizomycotina; _Leotiomycetes; _Leotiomycetidae; _Helotiales; _Hyaloscyphaceae; _Lachnum; _Lachnum_controversum|-|-')
'758'	('758', '_', 'FJ436329|Inocybe_cinnamomea|Fungi; _Basidiomycota; _Agaricomycotina; _Agaricomycetes; _Agaricomycetidae; _Agaricales; _Cortinariaceae; _Inocybe|-|-')
'76'	('76', '_', 'AY372288|cf_Xerocomus_sp_GD_2003(SWA4)|Fungi; _Basidiomycota; _Agaricomycotina; _Agaricomycetes; _Agaricomycetidae; _Boletales; _Boletaceae|-|-')
'760'	('760', '_', 'JF792849|Zalerion_sp_DVM|Fungi; _Ascomycota; _Pezizomycotina; _Sordariomycetes; _Spathulosporomycetidae; _Lulworthiales; _Lulworthiaceae; _Zalerion|-|-')
'761'	('761', '_', 'EU755005|Mortierellaceae_sp_SN_2008|Fungi; _Zygomycota; _Mucoromycotina; _Incertae_sedis; _Incertae_sedis; _Mortierellales; _Mortierellaceae|-|-')
'762'	('762', '_', 'AY052488|Cryptococcus_aquaticus|Fungi; _Basidiomycota; _Agaricomycotina; _Tremellomycetes; _Incertae_sedis; _Filobasidiales; _Filobasidiaceae; _Cryptococcus|-|-')
'765'	('765', '_', 'UC1859714|Rhizopogon_salebrosus|voucher|-|-')
'770'	('770', '_', 'UDB001616|-|-|Pseudotomentella_atrofusca|Fungi; _Basidiomycota; _Agaricomycotina; _Agaricomycetes; _Incertae_sedis; _Thelephorales; _Thelephoraceae; _Pseudotomentella; _Pseudotomentella_atrofusca')
'779'	('779', '_', 'DQ987907|Tubaria_segestria|Fungi; _Basidiomycota; _Agaricomycotina; _Agaricomycetes; _Agaricomycetidae; _Agaricales; _Cortinariaceae; _Tubaria|-|-')
'78'	('78', '_', 'UC1860102|Inocybe_grammata|voucher|-|-')
'800'	('800', '_', 'AY618670|Stereum_sanguinolentum|Fungi; _Basidiomycota; _Agaricomycotina; _Agaricomycetes; _Incertae_sedis; _Russulales; _Stereaceae; _Stereum; _Stereum_sanguinolentum|-|-')
'802'	('802', '_', 'AJ878782|Mortierella_macrocystis|Fungi; _Zygomycota; _Mucoromycotina; _Incertae_sedis; _Incertae_sedis; _Mortierellales; _Mortierellaceae; _Mortierella|-|-')
'821'	('821', '_', 'UDB000953|-|-|Tomentella_lilacinogrisea|Fungi; _Basidiomycota; _Agaricomycotina; _Agaricomycetes; _Incertae_sedis; _Thelephorales; _Thelephoraceae; _Tomentella; _Tomentella_lilacinogrisea')
'828'	('828', '_', 'HQ898670|Rhizoctonia_solani||-|-')
'833'	('833', '_', 'AY271809|Calcarisporium_arbuscula|Fungi; _Ascomycota; _Pezizomycotina; _Sordariomycetes; _Hypocreomycetidae; _Hypocreales; _Incertae_sedis; _Calcarisporium; _Calcarisporium_arbuscula|-|-')
'839'	('839', '_', 'DQ317350|Thelebolaceae_sp_BC17|Fungi; _Ascomycota; _Pezizomycotina; _Leotiomycetes; _Leotiomycetidae; _Thelebolales; _Thelebolaceae|-|-')
'84'	('84', '_', 'GU062291|Ascomycota_sp_I306|Fungi; _Ascomycota|-|-')
'844'	('844', '_', 'GU062217|Lecythophora_sp_I95|Fungi; _Ascomycota; _Pezizomycotina; _Sordariomycetes; _Sordariomycetidae; _Coniochaetales; _Coniochaetaceae; _Lecythophora|-|-')
'85'	('85', '_', 'AJ301970|Glomerella_lagenaria||-|-')
'854'	('854', '_', 'AF444317|Cryptococcus_macerans|Fungi; _Basidiomycota; _Agaricomycotina; _Tremellomycetes; _Incertae_sedis; _Filobasidiales; _Filobasidiaceae; _Cryptococcus|Cystofilobasidium|Fungi; _Basidiomycota; _Agaricomycotina; _Tremellomycetes; _Incertae_sedis; _Cystofilobasidiales; _Cystofilobasidiaceae; _Cystofilobasidium')
'857'	('857', '_', 'AB193540|Umbelopsis_ramanniana|Fungi; _Zygomycota; _Mucoromycotina; _Incertae_sedis; _Incertae_sedis; _Mucorales; _Umbelopsidaceae; _Umbelopsis; _Umbelopsis_ramanniana|-|-')
'862'	('862', '_', 'AY509555|Exidia_glandulosa|Fungi; _Basidiomycota; _Agaricomycotina; _Tremellomycetes; _Incertae_sedis; _Tremellales; _Exidiaceae; _Exidia; _Exidia_glandulosa|-|-')
'869'	('869', '_', 'DQ516081|Pochonia_sp_CBS_64685|Fungi; _Ascomycota; _Pezizomycotina; _Sordariomycetes; _Hypocreomycetidae; _Hypocreales; _Clavicipitaceae; _Pochonia|-|-')
'874'	('874', '_', 'HQ914933|Chrysosporium_lobatum|Fungi; _Ascomycota; _Pezizomycotina; _Eurotiomycetes; _Eurotiomycetidae; _Onygenales; _Onygenaceae; _Chrysosporium|-|-')
'875'	('875', '_', 'EU273515|Mariannaea_elegans|Fungi; _Ascomycota; _Pezizomycotina; _Sordariomycetes; _Hypocreomycetidae; _Hypocreales; _Nectriaceae; _Mariannaea; _Mariannaea_elegans|-|-')
'876'	('876', '_', 'FJ861414|Mucorales_sp_3T21AC|Fungi; _Zygomycota; _Mucoromycotina; _Incertae_sedis; _Incertae_sedis; _Mucorales|-|-')
'877'	('877', '_', 'DQ445890|Phomopsis_sp_2002_117/3|Fungi; _Ascomycota; _Pezizomycotina; _Sordariomycetes; _Sordariomycetidae; _Diaporthales; _Valsaceae; _Phomopsis|-|-')
'880'	('880', '_', 'HM992819|Veronaea_sp_E6917h|Fungi; _Ascomycota; _Pezizomycotina; _Incertae_sedis; _Incertae_sedis; _Incertae_sedis; _Incertae_sedis; _Veronaea|-|-')
'885'	('885', '_', 'FN386273|Phomopsis_sp_3803|Fungi; _Ascomycota; _Pezizomycotina; _Sordariomycetes; _Sordariomycetidae; _Diaporthales; _Valsaceae; _Phomopsis|-|-')
'887'	('887', '_', 'AB199600|Umbelopsis_isabellina|Fungi; _Zygomycota; _Mucoromycotina; _Incertae_sedis; _Incertae_sedis; _Mucorales; _Umbelopsidaceae; _Umbelopsis; _Umbelopsis_isabellina|-|-')
'904'	('904', '_', 'GQ159913|Cortinarius_fasciatus||Cortinarius|Fungi; _Basidiomycota; _Agaricomycotina; _Agaricomycetes; _Agaricomycetidae; _Agaricales; _Cortinariaceae; _Cortinarius')
'909'	('909', '_', 'HQ649990|Hypocreales_sp_s011|Fungi; _Ascomycota; _Pezizomycotina; _Sordariomycetes; _Hypocreomycetidae; _Hypocreales|-|-')
'922'	('922', '_', 'DQ485617|Rhizophydium_sp_JEL_223|Fungi; _Chytridiomycota; _Incertae_sedis; _Chytridiomycetes; _Incertae_sedis; _Rhizophydiales; _Rhizophydiaceae; _Rhizophydium|-|-')
'94'	('94', '_', 'GU212388|Cadophora_sp_E_7R3_1_8|Fungi; _Ascomycota; _Pezizomycotina; _Leotiomycetes; _Leotiomycetidae; _Helotiales; _Incertae_sedis; _Cadophora|-|-')
'944'	('944', '_', 'EU860076|Fusarium_sp_F_267,620|Fungi; _Ascomycota; _Pezizomycotina; _Sordariomycetes; _Hypocreomycetidae; _Hypocreales; _Nectriaceae; _Fusarium|-|-')
'945'	('945', '_', 'GU570541|Microcyclospora_tardicrescens|Fungi; _Ascomycota; _Incertae_sedis; _Incertae_sedis; _Incertae_sedis; _Incertae_sedis; _Incertae_sedis; _Microcyclospora|-|-')
'947'	('947', '_', 'AB038128|Rhodotorula_acheniorum|Fungi; _Basidiomycota; _Pucciniomycotina; _Microbotryomycetes; _Incertae_sedis; _Sporidiobolales; _Incertae_sedis; _Rhodotorula|-|-')
'952'	('952', '_', 'GU570527|Devriesia_pseudoamericana|Fungi; _Ascomycota; _Pezizomycotina; _Dothideomycetes; _Dothideomycetidae; _Capnodiales; _Teratosphaeriaceae; _Devriesia|-|-')
'959'	('959', '_', 'AY618675|homobasidiomycete_sp_WRCF_B9|Fungi; _Basidiomycota; _Agaricomycotina; _Agaricomycetes|-|-')
'960'	('960', '_', 'DQ682563|Arthopyreniaceae_sp_IBL_03137|Fungi; _Ascomycota; _Pezizomycotina; _Dothideomycetes; _Pleosporomycetidae; _Pleosporales; _Arthopyreniaceae|-|-')
'962'	('962', '_', 'AY261368|Beauveria_felina|Fungi; _Ascomycota; _Pezizomycotina; _Sordariomycetes; _Hypocreomycetidae; _Hypocreales; _Clavicipitaceae; _Beauveria; _Beauveria_felina|-|-')
'969'	('969', '_', 'FM172867|Calluna_vulgaris_root_associated_fungus|Fungi|-|-')
'97'	('97', '_', 'DQ019384|Septoria_canadensis|Fungi; _Ascomycota; _Pezizomycotina; _Dothideomycetes; _Dothideomycetidae; _Capnodiales; _Mycosphaerellaceae; _Septoria|-|-')
'978'	('978', '_', 'EU678414|Leohumicola_levissima|Fungi; _Ascomycota; _Pezizomycotina; _Leotiomycetes; _Incertae_sedis; _Incertae_sedis; _Incertae_sedis; _Leohumicola|Helotiales|Fungi; _Ascomycota; _Pezizomycotina; _Leotiomycetes; _Leotiomycetidae; _Helotiales')
'985'	('985', '_', 'AM269769|Ganoderma_sp_SP16|Fungi; _Basidiomycota; _Agaricomycotina; _Agaricomycetes; _Incertae_sedis; _Polyporales; _Ganodermataceae; _Ganoderma|-|-')
'99'	('99', '_', 'AF252839|ericoid_endophyte_sp_GU35|Fungi; _Ascomycota; _Pezizomycotina; _Leotiomycetes; _Leotiomycetidae; _Helotiales|-|-')
'990'	('990', '_', 'EU715669|Nectria_sp_SGLMf04|Fungi; _Ascomycota; _Pezizomycotina; _Sordariomycetes; _Hypocreomycetidae; _Hypocreales; _Nectriaceae; _Nectria|-|-')
