# Supplementary material for: Fungi at a Small Scale: Spatial Zonation of Fungal Assemblages around Single Trees
Source: PLoS One. 2013 Oct 16;8(10):e78295. doi: 10.1371/journal.pone.0078295 (PMC3797779; doi:10.1371/journal.pone.0078295)
Supplement: Tables S4 — EM genera. (XLSX) [file pone.0078295.s006.xlsx]

## Sheet: Sheet1
Table S4 - List of fungal genera considered ectomycorrhizal (based on Tedersoo et al. (2010)).
Ectomycorryzal genera
Acephala	Corditubera	Hydnobolites	Picoa	Tomentellopsis
Afroboletus	Corneroboletus	Hydnoplicata	Piloderma	Tomentella
Albatrellus	Cortinarius	Hydnotrya	Pisolithus	Tremellodendron
Alnicola	Craterellus	Hydnotryopsis	Polyozellus	Tremellogaster
Alpova	Cuphocybe	Hydnum	Polyporoletus	Tricholoma
Amanita	Cystangium	Hygrophorus	Porphyrellus	Trichophaea
Amphinema	Densospora	Hysterangium	Protoglossum	Truncocolumella
Amylascus	Dermocybe	Imaia	Pseudoboletus	Tuber
Anamika	Descolea	Inocybe	Pseudotomentella	Turbinellus
Andebbia	Descomyces	Kalapuya	Pseudotulostoma	Tylopilus
Arcangeliella	Dingleya	Kaliharituber	Pterygellus	Tylospora
Aroramyces	Diplocystis	Labyrinthomyces	Pulveroboletus	Ulurua
Astraeus	Durianella	Laccaria	Quadrispora	Underwoodia
Aureoboletus	Elaphomyces	Lachnea	Reddellomyces	Wilcoxina
Auritella	Fischerula	Lactarius	Retiboletus	Wynnella
Austroboletus	Galactinia	Lactifluus	Rhizopogon	Xanthoconium
Austrogautieria	Gallacea	Leccinellum	Rhodactina	Xerocomellus
Austropaxillus	Gastroboletus	Leccinum	Richoniella	Xerocomus
Balsamia	Gastrosuillus	Leucangium	Riessia	Zelleromyces
Bankera	Gautieria	Leucogaster	Riessiella
Barssia	Genabea	Leucophleps	Rossbeevera
Boletellus	Genea	Mackintoshia	Royoungia
Boletinus	Geopora	Macowanites	Rozites
Boletus	Gilkeya	Malajczukia	Rubinoboletus
Bothia	Glischroderma	Martellia	Ruhlandiella
Byssocorticium	Gloeocantharellus	Melanogaster	Russula
Byssoporia	Gomphogaster	Meliniomyces	Sarcosphaera
Cadophora	Gomphus	Membranomyces	Sarcodon
Calostoma	Gummiglobus	Mesophellia	Scabropezia
Cantharellus	Gymnohydnotrya	Multifurca	Scleroderma
Castoreum	Gymnomyces	Mycoamaranthus	Setchelliogaster
Catathelasma	Gyrodon	Mycolevis	Sowerbyella
Cazia	Gyroporus	Naucoria	Sphaerosporella
Cenococcum	Hallingea	Nothocastoreum	Sphaerozone
Chamonixia	Hebeloma	Nothojafnea	Spongiforma
Chloridium	Heimiella	Otidea	Strobilomyces
Choiromyces	Heimioporus	Pachyphloeus	Suillus
Chondrogaster	Helvella	Paragyrodon	Tarzetta
Clavariadelphus	Hemileccinum	Paxillus	Terfezia
Clavulicium	Humaria	Phellodon	Thaxterogaster
Clavulina	Hydnangium	Phylloboletellus	Thelephora
Coltricia	Hydnellum	Phylloporus	Tirmania
