# Supplementary material for: Fungi at a Small Scale: Spatial Zonation of Fungal Assemblages around Single Trees
Source: PLoS One. 2013 Oct 16;8(10):e78295. doi: 10.1371/journal.pone.0078295 (PMC3797779; doi:10.1371/journal.pone.0078295)
Supplement: Table S5 — Potentially EM genera. (XLSX) [file pone.0078295.s007.xlsx]

## Sheet: Sheet1
Table S5 - List of fungal genera considered potential ectomycorrhizal.
Possible EM genera
Amarrendia
Athelia
Brauniellula
Chalciporus
Ceratobasidium
Chromelosporium
Chroogomphus
Clavariadelphus
Endogone
Entoloma
Gomphidius
Hydnocystis
Lyophyllum
Octaviania
Peziza
Phialocephala
Protubera
Pulvinula
Ramaria
Rhizoctonia
Sebacina
Sistotrema
Tricharina
Tulasnella
Stouffera
Temperantia
Mattirolomyces
